# Supplementary material for: Changes in the liver transcriptome and physiological parameters of Japanese Black steers during the fattening period
Source: Sci Rep. 2022 Mar 7;12:4029. doi: 10.1038/s41598-022-08057-8 (PMC8901683; doi:10.1038/s41598-022-08057-8)
Supplement: Supplementary file 4 — Supplementary Table 1. [file 41598_2022_8057_MOESM4_ESM.xlsx]

## Sheet: STable 1. Blood amino acid 
Supplementary Table S1
Variable	Period			SEM	P-value
	T1	T2	T3
Amino acid (nmol/mL)
Taurine	36.49b	78.41a	35.51b	2.76	<0.01
Urea	5077.84a	5388.58a	3493.36b	147.82	<0.01
Aspartic acid	7.59	8.05	7.97	0.15	0.24
Threonine	73.80a	62.01b	64.20b	1.53	<0.01
Serine	81.24	88.11	82.43	1.56	0.0527
Glutamic acid	69.19a	63.40b	74.41a	1.32	<0.01
Glutamine	273.47c	301.66b	324.99a	4.61	<0.01
α-Amino adipic acid	15.58b	18.12a	13.24c	0.59	<0.01
Glycine	237.36a	191.46c	214.54b	3.93	<0.01
Alanine	286.06a	192.73b	207.26b	7.93	<0.01
Citrulline	65.51	59.81	61.88	1.06	0.3116
α-Aminobutyric acid	21.28a	13.71b	8.18c	0.83	<0.01
Valine	269.44a	262.30a	228.04b	5.61	<0.01
Methionine	34.52a	30.70b	27.92b	0.62	<0.01
Cysteine	3.80b	3.67b	4.77a	0.11	<0.01
Isoleucine	128.57a	110.46b	98.97c	2.62	<0.01
Leucine	153.45a	153.65a	135.79b	3.47	0.0233
Tyrosine	66.44c	60.11b	53.14a	1.22	<0.01
Phenylalanine	63.33	65.65	63.48	0.96	0.387
NH3	171.14a	135.66b	179.68a	5.07	<0.01
Ornithine	58.60b	71.20a	54.69b	1.49	<0.01
1-methylhistidine	4.93b	6.80a	7.11a	0.19	<0.01
Histidine	50.86	50.95	51.76	0.7	0.795
3-methylhistidine	6.49b	8.28a	8.75a	0.22	<0.01
Lysine	114.40ab	116.87a	104.02b	2.25	0.0307
Tryptophan	39.76b	47.60a	49.10a	0.86	<0.01
Arginine	92.37a	78.14b	81.37b	1.46	<0.01
Hydroxyproline	47.87a	37.45b	35.43b	1.15	<0.01
Proline	81.32a	85.43a	54.45b	2.34	<0.01
