# Supplementary material for: Changes in the liver transcriptome and physiological parameters of Japanese Black steers during the fattening period
Source: Sci Rep. 2022 Mar 7;12:4029. doi: 10.1038/s41598-022-08057-8 (PMC8901683; doi:10.1038/s41598-022-08057-8)
Supplement: Supplementary file 5 — Supplementary Table 2. [file 41598_2022_8057_MOESM5_ESM.xlsx]

## Sheet: STable 2. Rumen fraction
Supplementary Table S2
Variable	Period			SEM	P-value
	T1	T2	T3
pH	6.95a	7.05a	6.64b	0.0388321	<0.01
NH3 (mg/dL)	13.37b	16.07a	8.64c	0.577334	<0.01
Total VFA (mmol/dL)	9.36ab	8.13b	10.08a	0.284647	0.0123
C2 (Acetic) %	61.42a	55.99b	59.57a	0.573437	<0.01
C3 (Propionic) %	20.07b	25.39a	26.05a	0.553686	<0.01
C4 (Butyric) %	14.24a	13.84b	11.97b	0.40272	0.0269
C5 (Other) %	4.27a	4.78a	2.41b	0.261105	<0.01
C2/C3	3.08a	2.25b	2.38b	0.0716319	<0.01
