# Supplementary material for: Changes in the liver transcriptome and physiological parameters of Japanese Black steers during the fattening period
Source: Sci Rep. 2022 Mar 7;12:4029. doi: 10.1038/s41598-022-08057-8 (PMC8901683; doi:10.1038/s41598-022-08057-8)
Supplement: Supplementary file 6 — Supplementary Table 3. [file 41598_2022_8057_MOESM6_ESM.xlsx]

## Sheet: Stable 3. RNAseq overview
Supplementary Table S3
Sample		Total Bases	Read Count	GC (%)	AT (%)	Q20 (%)	Q30 (%)
Period	N
T1	20	5.00971e+09	49601115	49.8976	50.1024	98.5089	95.387
T2	20	5.03686e+09	4.98699e+07	49.9515	50.0485	98.7171	95.8286
T3	19	5.18802e+09	5.13665e+07	49.3587	50.6413	98.7318	95.8437
