# Supplementary material for: Changes in the liver transcriptome and physiological parameters of Japanese Black steers during the fattening period
Source: Sci Rep. 2022 Mar 7;12:4029. doi: 10.1038/s41598-022-08057-8 (PMC8901683; doi:10.1038/s41598-022-08057-8)
Supplement: Supplementary file 8 — Supplementary Table 5. [file 41598_2022_8057_MOESM8_ESM.xlsx]

## Sheet: STable 5. DEGs CW
Supplementary Table S5
Period	Gene_ID	Gene_name	BaseMean	Log2FoldChange
T1	ENSBTAG00000004014	FBLN2	865.684	2.48354
	ENSBTAG00000008288	ANKRD26	280.989	-1.98928
	ENSBTAG00000012991	PRUNE2	545.305	2.58901
T2	ENSBTAG00000044167	TOPAZ1	30.9489	8.29647
	ENSBTAG00000052606	TRIM5	216.728	2.38971
T3	ENSBTAG00000006419	TNNT1	63.7111	-23.1389
	ENSBTAG00000006730	SUSD2	293.822	1.78504
	ENSBTAG00000009703	MYH7	91.535	-22.7244
	ENSBTAG00000018369	MYL2	154.945	-24.3784
	ENSBTAG00000024255	UOX	1941.09	-1.78415
	ENSBTAG00000030674	AK4	936.7	-1.79221
	ENSBTAG00000045757	TNNC1	126.625	-22.8268
	ENSBTAG00000046332	ACTA1	302.964	-24.8294
	ENSBTAG00000048822	ANXA13	73.16	2.4519
