# Supplementary material for: Changes in the liver transcriptome and physiological parameters of Japanese Black steers during the fattening period
Source: Sci Rep. 2022 Mar 7;12:4029. doi: 10.1038/s41598-022-08057-8 (PMC8901683; doi:10.1038/s41598-022-08057-8)
Supplement: Supplementary file 9 — Supplementary Table 6. [file 41598_2022_8057_MOESM9_ESM.xlsx]

## Sheet: STable 6. DEGs BMS
Supplementary Table S6
Period	Gene_ID	Gene_name	BaseMean	Log2FoldChange
T1	ENSBTAG00000016729	KCNT2	82.593	2.45989
T2	ENSBTAG00000009097	FANCI	247.601	2.0146
	ENSBTAG00000014546	CLEC7A	75.3613	-1.89151
	ENSBTAG00000031376	BPIFA2C	34.827	8.50039
T3	ENSBTAG00000011922	PLEC	3929.69	1.61833
