# Supplementary material for: Changes in the liver transcriptome and physiological parameters of Japanese Black steers during the fattening period
Source: Sci Rep. 2022 Mar 7;12:4029. doi: 10.1038/s41598-022-08057-8 (PMC8901683; doi:10.1038/s41598-022-08057-8)
Supplement: Supplementary file 13 — Supplementary Table 10. [file 41598_2022_8057_MOESM13_ESM.xlsx]

## Sheet: STable 10. All carcass traits
Supplementary Table S10
Variable	Minimum	Maximum	Mean	SEM
Live weight (kg)	656	830	751.05	9.16
Growth rate (kg/d)	0.7	0.89	0.81	0.01
Carcass weight (kg)	391	507	458.76	6.88
Age of slaughter (month)	29.87	31.51	30.54	0.09
Eye muscle area (cm2)	43	68	55.9	1.56
Rib thickness (cm)	6.4	9.6	7.74	0.17
Subcutaneous fat (cm)	1.9	4	2.8	0.14
Beef marbling score	6	11	8.29	0.3
