# Supplementary material for: Changes in the liver transcriptome and physiological parameters of Japanese Black steers during the fattening period
Source: Sci Rep. 2022 Mar 7;12:4029. doi: 10.1038/s41598-022-08057-8 (PMC8901683; doi:10.1038/s41598-022-08057-8)
Supplement: Supplementary file 14 — Supplementary Table 11. [file 41598_2022_8057_MOESM14_ESM.xlsx]

## Sheet: STable 11. T2 correlation
Supplementary Table S11
	Live weight	Growth rate	Carcass weight	Rib eye area	Rib thickness	Subcutaneous fat	BMS
Live weight		0.973**	0.953**	0.499*	0.508*	0.319	0.38
Growth rate			0.914**	0.535*	0.524*	0.258	0.348
Carcass weight				0.499*	0.617**	0.408	0.474*
Eye muscle area					0.610**	-0.083	0.383
Rib thickness						0.526*	0.393
Subcutaneous fat							0.272
Blood metabolites and hormones
Total protein	-0.189	-0.2	-0.306	0.005	-0.288	-0.103	-0.409
Albumin	-0.135	-0.146	-0.2	-0.099	-0.215	-0.373	-0.379
BUN	0.037	0.088	0.078	0.302	0.235	-0.084	0.204
Total cholesterol	0.422	0.408	0.42	0.221	0.036	-0.197	0.162
Triglyceride	0.014	0.002	0.051	0.286	0.029	-0.389	0.333
NEFA	-0.079	-0.17	-0.105	-0.126	-0.298	-0.248	0.235
Glucose	0.179	0.159	0.158	-0.261	0.123	0.247	0.152
ALP	-0.175	-0.12	-0.134	-0.122	0.055	0.106	-0.177
AST	-0.169	-0.223	-0.181	-0.142	0.048	0.439*	-0.141
ALT	0.259	0.298	0.207	0.374	0.313	0.327	0.123
LD	0.293	0.153	0.429	0.216	0.529*	0.424	0.366
γ-GTP	0.021	-0.105	0.025	-0.016	0.135	0.375	0.081
CK	0.148	0.062	0.176	0.266	0.2	0.211	0.564**
BHBA	0.298	0.278	0.257	0.435*	0.299	0.191	0.291
Total ketone body	0.294	0.268	0.251	0.414	0.295	0.215	0.265
Insulin	0.377	0.448*	0.434*	0.206	0.447*	0.136	0.199
IGH-I	0.222	0.313	0.149	-0.012	0.183	0.4	-0.046
Cortisol	-0.162	-0.171	-0.038	-0.231	0.026	0.199	-0.002
Blood amino acids
Taurine	0.368	0.395	0.387	0.22	0.076	0.069	0.096
Urea	0.402	0.467*	0.345	0.319	0.255	0.091	0.154
Aspartic acid	-0.01	0.044	0.027	-0.004	0.15	-0.031	0.248
Threonine	-0.043	-0.065	0.089	-0.233	-0.07	0.018	0.112
Serine	-0.336	-0.36	-0.166	-0.375	-0.209	-0.065	-0.101
Glutamic acid	-0.205	-0.135	-0.334	-0.063	-0.112	-0.275	-0.219
Glutamine	0.16	0.21	0.116	0.08	-0.15	-0.177	-0.188
α-Amino adipic acid	-0.013	-0.005	0.028	0.447*	0.614**	0.219	0.236
Glycine	-0.191	-0.208	-0.251	-0.142	-0.567**	-0.413	-0.212
Alanine	-0.173	-0.139	-0.206	0.113	-0.015	-0.357	0.088
Citrulline	-0.239	-0.17	-0.185	-0.187	-0.287	-0.102	-0.351
α-Aminobutyric acid	-0.306	-0.41	-0.256	0.183	-0.077	-0.163	0.086
Valine	-0.021	-0.067	0.126	-0.164	-0.018	0.118	0.11
Methionine	-0.047	-0.055	0.021	-0.119	-0.081	-0.023	-0.064
Cysteine	-0.09	-0.054	-0.238	-0.079	-0.228	-0.233	-0.502*
Isoleucine	0.071	0.02	0.185	-0.067	0.125	0.169	0.294
Leucine	0.093	0.059	0.238	-0.072	0.082	0.093	0.238
Tyrosine	-0.011	-0.026	0.125	-0.198	0.117	0.231	0.33
Phenylalanine	0.253	0.206	0.294	-0.229	-0.124	0.009	-0.097
NH3	0.147	0.141	0.171	0.027	0.049	0.425	-0.125
Ornithine	-0.184	-0.215	-0.084	-0.202	-0.147	0.021	0.066
1-methylhistidine	-0.006	-0.062	-0.126	0.243	-0.239	-0.252	-0.051
Histidine	-0.239	-0.31	-0.117	-0.134	-0.306	-0.396	-0.077
3-methylhistidine	0.038	0.105	-0.065	0.424	0.178	-0.234	-0.064
Lysine	0.109	0.058	0.226	-0.102	0.069	0.109	0.14
Tryptophan	0.087	0.019	0.22	-0.236	0.079	0.304	-0.009
Arginine	-0.371	-0.34	-0.346	-0.372	-0.416	-0.178	-0.188
Hydroxyproline	-0.053	0.004	-0.232	-0.192	-0.468*	-0.285	-0.131
Proline	-0.117	-0.121	-0.106	-0.017	0.132	0.195	-0.550**
Rumen fractions
pH	0.026	0.059	0.035	0.191	-0.068	-0.285	0.074
NH3	0.074	0.127	-0.05	0.077	0.051	0.013	-0.07
C2(Acetic)%	-0.012	-0.07	-0.135	0.04	-0.124	-0.3	-0.19
C3(Propionic)%	-0.136	-0.107	0.049	-0.121	0.073	0.229	-0.034
C4(Butyric)%	0.213	0.234	0.135	0.116	0.09	0.048	0.271
C5(Other)%	-0.159	-0.104	-0.302	-0.025	-0.288	-0.028	-0.08
