# Supplementary material for: Changes in the liver transcriptome and physiological parameters of Japanese Black steers during the fattening period
Source: Sci Rep. 2022 Mar 7;12:4029. doi: 10.1038/s41598-022-08057-8 (PMC8901683; doi:10.1038/s41598-022-08057-8)
Supplement: Supplementary file 15 — Supplementary Table 12. [file 41598_2022_8057_MOESM15_ESM.xlsx]

## Sheet: STable 12. Blood metabolite CW
Supplementary Table S12
Variable	Carcass weight group		SEM	Carcass weight P-value	Period P-value	Carcass weight Ⅹ period P-value
	High (n = 4)	Low (n = 4)
Blood metabolites
Total protein (g/dL)	6.44	6.71	0.07877	0.2858	0.6905	0.9676
Albumin (g/dL)	3.48	3.66	0.0448343	0.2075	0.0831	0.7828
BUN (mg/dL)	13.88	12.97	0.660999	0.2251	<0.01	0.7521
Creatinine (mg/dL)	1.1	1.2	0.0347479	0.159	<0.01	0.0051
Total cholesterol (mg/dL)	118.58	99	5.69706	0.1615	<0.01	0.9849
Triglyceride (mg/dL)	15.17	16.25	0.819772	0.6421	<0.01	0.1905
NEFA (mEq/L)	0.08	0.1	0.00407878	0.0761	0.0235	0.5798
Phospholipid (mg/dL)	107.5	91.75	4.56825	0.1533	<0.01	0.8723
Glucose (mg/dL)	68.33	69.17	0.879002	0.7185	<0.01	0.0481
ALP (U/L)	244.83	250.92	10.6276	0.7587	0.0111	0.4516
AST (U/L)	72.92	70.08	2.56227	0.729	0.4424	0.76
ALT (U/L)	20.42	17.08	0.662806	0.022	<0.01	0.4458
γ-GTP (U/L)	27.58	24	1.67892	0.2939	0.0066	0.8676
LD (U/L)	1191.5	1030.25	51.8457	0.2259	<0.01	0.3835
CK (U/L)	153.92	133	7.73262	0.3822	0.7327	0.5995
Acetate (μmol/L)	20.42	9.58	3.2621	0.3261	0.1075	0.531
BHBA (μmol/L)	608.67	547.33	40.1941	0.6157	0.0244	0.6813
Total ketone body (μmol/L)	629.08	556.92	42.9506	0.5861	0.0236	0.6812
Hormones
Insulin (ng/mL)	4.39	2.59	0.462342	0.1403	0.0055	0.103
IGF-I (ng/mL)	157.12	130.09	9.10332	0.2735	0.1392	0.4936
Cortisol (ng/mL)	12.62	7.08	2.013	0.3922	<0.01	0.5614
