# Supplementary material for: Changes in the liver transcriptome and physiological parameters of Japanese Black steers during the fattening period
Source: Sci Rep. 2022 Mar 7;12:4029. doi: 10.1038/s41598-022-08057-8 (PMC8901683; doi:10.1038/s41598-022-08057-8)
Supplement: Supplementary file 16 — Supplementary Table 13. [file 41598_2022_8057_MOESM16_ESM.xlsx]

## Sheet: STable 13. Blood amino acid CW
Supplementary Table S13
Variable (nmol/mL)	Carcass weight group		SEM	Carcass weight P-value	Period P-value	Carcass weight Ⅹ period P-value
	High (n = 4)	Low (n = 4)
Taurine	54.5	48.12	4.87971	0.308	<0.01	0.8188
Urea	4830.52	4565.28	233.557	0.2969	<0.01	0.6939
Aspartic acid	8.8	8.06	0.261024	0.2795	<0.01	0.0372
Threonine	72.95	68.96	1.72382	0.4315	0.6256	0.8651
Serine	88.88	88.52	2.85469	0.9649	0.0096	0.7055
Glutamic acid	67.88	76.31	2.3707	0.131	0.0073	0.0228
Glutamine	297.89	304.78	6.85463	0.6531	<0.01	0.4613
α-Amino adipic acid	16.06	14.55	0.731894	0.3503	0.0162	0.6914
Glycine	218.17	215.88	5.85004	0.8623	0.0346	0.0731
Alanine	208.32	225.37	8.48171	0.4908	0.033	0.1551
Citrulline	65.02	57.98	1.58786	0.6566	0.0842	0.3201
α-Aminobutyric acid	13.43	14.57	1.30762	0.2643	<0.01	0.7501
Valine	269.98	269.78	8.82194	0.9938	<0.01	0.1709
Methionine	32.33	30.79	0.961992	0.5103	0.1692	0.6667
Cysteine	3.86	4.26	0.189385	0.3655	0.0133	0.3147
Isoleucine	122.49	120.78	3.33401	0.845	<0.01	0.5044
Leucine	162.41	158.63	5.04919	0.758	0.0385	0.2151
Tyrosine	64.1	60.3	1.4141	0.1658	0.0156	0.6736
Phenylalanine	65.79	65.98	1.90411	0.9776	0.1073	0.126
NH3	175.43	172.75	7.44444	0.8044	<0.01	0.6244
Ornithine	67.86	61.18	2.41228	0.1168	<0.01	0.4322
1-methylhistidine	6.52	5.82	0.331262	0.3807	<0.01	0.3077
Histidine	51.82	51.91	1.26292	0.98	0.215	0.6707
3-methylhistidine	7.21	7.92	0.294137	0.3114	<0.01	0.7611
Lysine	114.93	113.05	3.81864	0.862	0.0072	0.7031
Tryptophan	46.83	47.57	1.55175	0.8309	<0.01	0.3807
Arginine	85.08	84.58	1.90828	0.9238	0.254	0.1166
Hydroxyproline	41.48	39.09	1.91853	0.5	0.0394	0.3896
Proline	79.61	76.68	4.40678	0.7201	<0.01	0.6059
