# Supplementary material for: Changes in the liver transcriptome and physiological parameters of Japanese Black steers during the fattening period
Source: Sci Rep. 2022 Mar 7;12:4029. doi: 10.1038/s41598-022-08057-8 (PMC8901683; doi:10.1038/s41598-022-08057-8)
Supplement: Supplementary file 17 — Supplementary Table 14. [file 41598_2022_8057_MOESM17_ESM.xlsx]

## Sheet: STable 14. Rumen fraction CW
Supplementary Table S14
Variable	Carcass weight group		SEM	Carcass weight P-value	Period P-value	Carcass weight Ⅹ period P-value
	High (n = 4)	Low (n = 4)
pH	6.88	6.83	0.0668683	0.7104	<0.01	0.6299
NH3 (mg/dL)	12.45	11.71	0.995077	0.7228	0.0088	0.4162
Total VFA (mmol/dL)	8.97	9.46	0.484781	0.6968	0.0305	0.2122
C2 (Acetic)%	57.37	58.75	1.03753	0.4597	0.0267	0.3394
C3 (Propionic)%	25.25	24.08	1.05177	0.5666	0.0103	0.2398
C4 (Butyric)%	13.27	13.45	0.696892	0.9294	0.8981	0.7507
C5 (Other)%	4.11	3.73	0.43549	0.6447	0.0477	0.8547
C2/C3	2.4	2.55	0.130475	0.491	<0.01	0.238
