# Supplementary material for: Changes in the liver transcriptome and physiological parameters of Japanese Black steers during the fattening period
Source: Sci Rep. 2022 Mar 7;12:4029. doi: 10.1038/s41598-022-08057-8 (PMC8901683; doi:10.1038/s41598-022-08057-8)
Supplement: Supplementary file 18 — Supplementary Table 15. [file 41598_2022_8057_MOESM18_ESM.xlsx]

## Sheet: STable 15. Blood metabolite BMS
Supplementary Table S15
Variable	BMS		SEM	BMS P-value	Period P-value	BMS Ⅹ period P-value
	High (n = 4)	Low (n = 4)
Blood metabolites
Total protein (g/dL)	6.38	6.73	0.0631309	0.0457	0.4019	0.0528
Albumin (g/dL)	3.5	3.7	0.0434057	0.1536	0.6555	0.9397
BUN (mg/dL)	13.88	14.14	0.791117	0.7997	<0.01	0.1972
Creatinine (mg/dL)	1.07	1.26	0.0322626	0.0079	<0.01	0.0295
Total cholesterol (mg/dL)	122.08	113.42	4.9794	0.4802	<0.01	0.6967
Triglyceride (mg/dL)	15.83	14.75	0.710886	0.5315	0.0481	0.9273
NEFA (mEq/L)	0.09	0.08	0.00398896	0.6922	0.0738	0.4378
Phospholipid (mg/dL)	111.33	102	3.79772	0.2527	<0.01	0.488
Glucose (mg/dL)	68.83	66.5	0.779415	0.2316	0.0724	0.5386
ALP (U/L)	229	254.42	12.3663	0.3939	<0.01	0.5831
AST (U/L)	67.33	69.75	2.00721	0.6369	0.6296	0.6606
ALT (U/L)	19.5	18.17	0.644561	0.4393	<0.01	0.99
γ-GTP (U/L)	26.42	23.58	1.65394	0.4578	0.0096	0.809
LD (U/L)	1198.92	1088.92	47.7267	0.2981	<0.01	0.1658
CK (U/L)	158.58	123.75	7.27555	0.0893	0.2013	0.479
Acetate (μmol/L)	20	14	3.67374	0.6264	0.0984	0.1476
BHBA (μmol/L)	677.67	590.08	44.6689	0.4484	<0.01	0.2261
Total ketone body (μmol/L)	697.42	603.75	47.3329	0.4552	<0.01	0.1875
Hormones
Insulin (ng/mL)	4.21	3.27	0.476395	0.496	0.0056	0.1364
IGF-I (ng/mL)	148.99	170.63	10.8053	0.5276	<0.01	0.1291
Cortisol (ng/mL)	13.62	8.73	2.18168	0.444	<0.01	0.4088
