# Supplementary material for: Changes in the liver transcriptome and physiological parameters of Japanese Black steers during the fattening period
Source: Sci Rep. 2022 Mar 7;12:4029. doi: 10.1038/s41598-022-08057-8 (PMC8901683; doi:10.1038/s41598-022-08057-8)
Supplement: Supplementary file 19 — Supplementary Table 16. [file 41598_2022_8057_MOESM19_ESM.xlsx]

## Sheet: STable 16. Blood amino acid BMS
Supplementary Table S16
Variable (nmol/mL)	BMS		SEM	BMS P-value	Period P-value	BMS Ⅹ period P-value
	High (n = 4)	Low (n = 4)
Taurine	48.97	50.95	4.38085	0.5971	<0.01	0.131
Urea	4870.6	4794.69	252.047	0.7609	<0.01	0.4352
Aspartic acid	8.77	7.47	0.285245	0.104	0.2779	0.5131
Threonine	69.38	68.44	2.3915	0.8717	0.063	0.2958
Serine	85.27	86.45	2.55504	0.8665	0.11	0.7986
Glutamic acid	68.38	73.73	1.77927	0.0983	0.0486	0.2842
Glutamine	285.17	321.38	7.21724	0.0447	0.0096	0.964
α-Amino adipic acid	15.63	14.72	0.770974	0.63	<0.01	0.7276
Glycine	214.62	217.28	5.41948	0.7894	0.036	0.4225
Alanine	215.14	218.67	9.92736	0.8405	0.0228	0.2508
Citrulline	64.79	64.75	1.50554	0.9111	0.8729	0.1136
α-Aminobutyric acid	13.36	14.12	1.2485	0.6224	<0.01	0.9798
Valine	248.83	250.64	8.17207	0.9439	0.0387	0.0267
Methionine	30.59	32.51	0.930969	0.1658	<0.01	0.1668
Cysteine	3.66	4.45	0.153931	0.0833	0.0243	0.2464
Isoleucine	114.21	110.03	4.26326	0.6877	<0.01	0.1008
Leucine	148.73	147.03	4.98158	0.912	0.453	0.0428
Tyrosine	62.88	57.08	1.76019	0.1448	<0.01	0.0619
Phenylalanine	62.36	66.69	1.34085	0.2959	0.5896	0.1828
NH3	161	171.19	7.94295	0.5464	0.0976	0.7407
Ornithine	66.48	60.92	2.68734	0.3709	0.0051	0.6543
1-methylhistidine	6.21	5.88	0.290488	0.6405	<0.01	0.5014
Histidine	51.43	53.09	1.11414	0.64	0.9065	0.1847
3-methylhistidine	6.9	7.76	0.3326	0.2211	<0.01	0.7606
Lysine	112.04	116.08	4.09483	0.6676	0.1945	0.3405
Tryptophan	44.54	45.63	1.36633	0.7509	<0.01	0.5806
Arginine	87.89	90.09	2.27046	0.5279	<0.01	0.2273
Hydroxyproline	40.83	39.67	1.80877	0.7624	<0.01	0.4928
Proline	73.63	75.33	3.82935	0.803	<0.01	0.1269
