# Supplementary material for: Changes in the liver transcriptome and physiological parameters of Japanese Black steers during the fattening period
Source: Sci Rep. 2022 Mar 7;12:4029. doi: 10.1038/s41598-022-08057-8 (PMC8901683; doi:10.1038/s41598-022-08057-8)
Supplement: Supplementary file 20 — Supplementary Table 17. [file 41598_2022_8057_MOESM20_ESM.xlsx]

## Sheet: STable 17. Rumen fraction BMS
Supplementary Table S17
Variable	BMS		SEM	BMS P-value	Period P-value	BMS Ⅹ period P-value
	High (n = 4)	Low (n = 4)
pH	6.82	6.99	0.0544735	0.1908	<0.01	0.6695
NH3 (mg/dL)	13.18	13.02	1.0812	0.9321	<0.01	0.7527
Total VFA (mmol/dL)	9.59	8.73	0.426542	0.5339	0.1307	0.7952
C2 (Acetic)%	56.22	59.36	1.13099	0.171	0.2049	0.669
C3 (Propionic)%	23.73	23.67	1.00833	0.9789	<0.01	0.7656
C4 (Butyric)%	15.01	13.36	0.722061	0.2977	0.1798	0.4152
C5 (Other)%	5.04	3.61	0.575552	0.188	0.0551	0.5533
C2/C3	2.5	2.61	0.128825	0.6867	<0.01	0.8085
